# Supplementary material for: Analysis of Fungal Diversity, Physicochemical Properties and Volatile Organic Compounds of Strong-Flavor Daqu from Seven Different Areas
Source: Foods. 2024 Apr 20;13(8):1263. doi: 10.3390/foods13081263 (PMC11049157; doi:10.3390/foods13081263)
Supplement: Supplementary file 1 [file foods-13-01263-s001.zip]

Archive with 1 entries (1 files):
- foods-2919510-supplementary.pdf
